# Supplementary material for: Impact of Tyrosine Kinase Inhibitors on the Expression Pattern of Epigenetic Regulators
Source: Cancers (Basel). 2025 Apr 10;17(8):1282. doi: 10.3390/cancers17081282 (PMC12025482; doi:10.3390/cancers17081282)
Supplement: Supplementary file 1 [file cancers-17-01282-s001.zip]

Archive with 3 entries (3 files):
- S3.pptx
- S1.pptx
- S2.pptx
